# Supplementary material for: Accurate prediction of toxicity peptide and its function using multi-view tensor learning and latent semantic learning framework
Source: Bioinformatics. 2025 Sep 4;41(9):btaf489. doi: 10.1093/bioinformatics/btaf489 (PMC12457739; doi:10.1093/bioinformatics/btaf489)
Supplement: btaf489_Supplementary_Data [file btaf489_supplementary_data.zip]

Archive with 2 entries (2 files):
- Supplementary Material S1.docx
- Supplementary Material S2.docx
